# Supplementary material for: Protective Role of Recombinant Human Thrombomodulin in Diabetes Mellitus
Source: Cells. 2021 Aug 29;10(9):2237. doi: 10.3390/cells10092237 (PMC8470378; doi:10.3390/cells10092237)
Supplement: Supplementary file 1 [file cells-10-02237-s001.zip]

Archive with 1 entries (1 files):
- cells-1323926-supplementary.pdf
